# Supplementary material for: Repeated COVID-19 Vaccination as a Poor Prognostic Factor in Pancreatic Cancer: A Retrospective, Single-Center Cohort Study
Source: Cancers (Basel). 2025 Jun 16;17(12):2006. doi: 10.3390/cancers17122006 (PMC12191412; doi:10.3390/cancers17122006)
Supplement: Supplementary file 1 [file cancers-17-02006-s001.zip]

Archive with 1 entries (1 files):
- cancers-3615417-supplementary.pdf
